# Supplementary material for: Overcoming High Impedance in the Transitional Area of the Distal Great Cardiac Vein during Radiofrequency Catheter Ablation of Ventricular Arrhythmia
Source: J Cardiovasc Dev Dis. 2022 Aug 12;9(8):264. doi: 10.3390/jcdd9080264 (PMC9410161; doi:10.3390/jcdd9080264)
Supplement: Supplementary file 1 [file jcdd-09-00264-s001.zip]

Archive with 1 entries (1 files):
- jcdd-1815018-supplementary.pdf
